# Supplementary material for: A logistic regression analysis comparing minimalistic approach and intubation anaesthesia in patients undergoing transfemoral transcatheter aortic valve replacement
Source: PLoS One. 2020 Feb 5;15(2):e0227345. doi: 10.1371/journal.pone.0227345 (PMC7001937; doi:10.1371/journal.pone.0227345)
Supplement: S1 Data — (XLSX) [file pone.0227345.s001.xlsx]

## Sheet: Baseline
				Narkose ITM				Narkose Lokatanästhesie
				N	mean	SD		N	mean	SD
		Intensiv_dauer		242	4.22314	4.48508		62	2.01613	1.40831
		Beatmungs_dauer		245	529.031	2044.58		63	4.28571	34.0168
		relevantes Delir		245	0.191837			63	0.0634921	0.245805
		Komplikation		245	0.232653			63	0.333333
		age		245	81.1469	6.44991		63	81.3809	6.53632
		NYHA		244	2.80533	0.870181		62	2.58065	1.00079
		female		245	0.538775			63	0.539682
		dpmean		227	41.5947	14.19		60	42.4333	14.326
		EF		209	49.445	10.7874		62	50.6129	9.9735
		Demenz		245	0.0408163			63	0.015873
		Athereo		245	0.232653			63	0.222222
		artHyp		245	0.840816			63	0.809524
		Diabetes		245	0.338776			63	0.269841
		prevStroke		245	0.126531			63	0.126984
		prevDelir		245	0.0122449			63	0.015873
		Nikotin		245	0.159184			63	0.253968
		KM_Menge		238	267.479	141.217		60	235.45	94.3848
		Anzahl_rapid_pacing		243	1.34156	0.773129		63	0.857143	0.591803
		logEuroSCORE (TAVI)		245	0.201544	0.117592		63	0.189293	0.092992
		logEuroSCORE (isolated AVR)		245	0.13283	0.0905626		63	0.122362	0.0676591
		Prozedurdauer (in Stunden)		240	1.74868	0.958739		62	0.612634	0.91235

## Sheet: Ergebnisse
Table 2 Intensiv_dauer	lineare regression						Zur Kontrolle UNIVARIAT (also ohne Risikoadjustierung)
	Coefficient	p-Value	[95% CI]				Coefficient	p-Value	[95% CI]
Lokanästhesie statt ITM	-2.21082	0	-2.89432	-1.52733			-2.20701	0	-2.87437	-1.53965
logEuroSCORE (TAVI)	-0.487376	0.825	-4.83364	3.85889
Constant	4.31963	0	3.09185	5.54741
unter Lokalanästhesie ist die Intensivdauer (unabhängig vom im EuroSCORE abgebildeten Risiko) um 2.21 geringer
Table 3 relevantes Delir	logistische Regression						Zur Kontrolle UNIVARIAT (also ohne Risikoadjustierung)
	Odds Ratio	p-Value	[95% CI]				Odds Ratio	p-Value	[95% CI]
Lokanästhesie statt ITM	0.286004	0.021	0.0988984	0.827098			0.286133	0.021	0.0989259	0.827613
logEuroSCORE (TAVI)	1.11827	0.933	0.0818468	15.279
unter Lokalanästhesie ist das Risiko für ein relevantes Delir (unabhängig vom im EuroSCORE abgebildeten Risiko) geringer
Table 4 Komplikation	logistische Regression						Zur Kontrolle UNIVARIAT (also ohne Risikoadjustierung)
	Odds Ratio	p-Value	[95% CI]				Odds Ratio	p-Value	[95% CI]
Lokanästhesie statt ITM	1.63227	0.117	0.884669	3.01165			1.61905	0.122	0.878399	2.9842
logEuroSCORE (TAVI)	2.36389	0.475	0.223251	25.03
unter Lokalanästhesie ist das Risiko für eine Komplikation (unabhängig vom im EuroSCORE abgebildeten Risiko) nicht systematisch unterschiedlich
Komplikationen sowohl intraprozedural (bspw. Blutung Ruptur) als auch andere (Dislokation, Konversion zur OP)
Table 5 Beatmungsdauer	lineare regression						Zur Kontrolle UNIVARIAT (also ohne Risikoadjustierung)
	Coefficient	p-Value	[95% CI]				Coefficient	p-Value	[95% CI]
Lokanästhesie statt ITM	-524.788	0	-779.498	-270.078			-531.234	0	-791.826	-270.643
logEuroSCORE (TAVI)	824.626	0.56	-1955.94	3605.19
Constant	372.334	0.161	-149.203	893.872
unter Lokalanästhesie ist die Beatmungsdauer (unabhängig vom im EuroSCORE abgebildeten Risiko) um 1162.48 geringer
